# Supplementary material for: Solid-State NMR Characterization of Mefloquine Resinate Complexes Designed for Taste-Masking Pediatric Formulations
Source: Pharmaceuticals (Basel). 2024 Jul 2;17(7):870. doi: 10.3390/ph17070870 (PMC11280060; doi:10.3390/ph17070870)
Supplement: Supplementary file 1 [file pharmaceuticals-17-00870-s001.zip]

Archive with 1 entries (1 files):
- pharmaceuticals-3060464-supplementary.pdf
